# Supplementary material for: Evaluation of Optical Genome Mapping in Clinical Genetic Testing of Facioscapulohumeral Muscular Dystrophy
Source: Genes (Basel). 2023 Nov 30;14(12):2166. doi: 10.3390/genes14122166 (PMC10743191; doi:10.3390/genes14122166)
Supplement: Supplementary file 1 [file genes-14-02166-s001.zip]

Archive with 1 entries (1 files):
- genes-2696688-supplementary.xlsx
